# Supplementary material for: Investigation of the Anti-Inflammatory Properties of Bioactive Compounds from Olea europaea: In Silico Evaluation of Cyclooxygenase Enzyme Inhibition and Pharmacokinetic Profiling
Source: Molecules. 2024 Jul 26;29(15):3502. doi: 10.3390/molecules29153502 (PMC11314539; doi:10.3390/molecules29153502)
Supplement: Supplementary file 1 [file molecules-29-03502-s001.zip]

Archive with 1 entries (1 files):
- molecules-3077710-supplementary.pdf
